# Supplementary material for: The First Two Complete Mitochondrial Genomes of Neoephemeridae (Ephemeroptera): Comparative Analysis and Phylogenetic Implication for Furcatergalia
Source: Genes (Basel). 2021 Nov 24;12(12):1875. doi: 10.3390/genes12121875 (PMC8702025; doi:10.3390/genes12121875)
Supplement: Supplementary file 1 [file genes-12-01875-s001.zip]

Archive with 1 entries (1 files):
- genes-1431750-supplementary.pdf
